# Supplementary material for: Sperm Methylome Profiling Can Discern Fertility Levels in the Porcine Biomedical Model
Source: Int J Mol Sci. 2021 Mar 6;22(5):2679. doi: 10.3390/ijms22052679 (PMC7961483; doi:10.3390/ijms22052679)
Supplement: Supplementary file 1 [file ijms-22-02679-s001.zip]

Archive with 3 entries (3 files):
- supp for conversion final/Spreadsheet_20210305.xlsx
- supp for conversion final/SupplementaryFiguresS1 S2 S3.pdf
- supp for conversion final/Tables S1 S2_20210305.xlsx
